# Supplementary material for: Enhanced Protein Immobilization on Polymers—A Plasma Surface Activation Study
Source: Polymers (Basel). 2020 Jan 4;12(1):104. doi: 10.3390/polym12010104 (PMC7023393; doi:10.3390/polym12010104)
Supplement: Supplementary file 1 [file polymers-12-00104-s001.zip]

Archive with 1 entries (1 files):
- polymers-659559-supplementary.docx
